# Supplementary material for: Polyoxa- and Polyazamacrocycles Incorporating 6,7-Diaminoquinoxaline Moiety: Synthesis and Application as Tunable Optical pH-Indicators in Aqueous Solution
Source: Molecules. 2023 Jan 4;28(2):512. doi: 10.3390/molecules28020512 (PMC9866286; doi:10.3390/molecules28020512)
Supplement: Supplementary file 1 [file molecules-28-00512-s001.zip]

Archive with 1 entries (1 files):
- molecules-2132820-supplementary.pdf
